# Supplementary material for: Comparison of Ameliorative Effects between Probiotic and Biodegradable Bacillus subtilis on Zearalenone Toxicosis in Gilts
Source: Toxins (Basel). 2021 Dec 10;13(12):882. doi: 10.3390/toxins13120882 (PMC8703852; doi:10.3390/toxins13120882)
Supplement: Supplementary file 1 [file toxins-13-00882-s001.zip]

Archive with 1 entries (1 files):
- toxins-1489363-supplementary.pdf
